# Supplementary material for: Moderate Aerobic Exercise Induces Homeostatic IgA Generation in Senile Mice
Source: Int J Mol Sci. 2024 Jul 27;25(15):8200. doi: 10.3390/ijms25158200 (PMC11311420; doi:10.3390/ijms25158200)
Supplement: Supplementary file 1 [file ijms-25-08200-s001.zip]

Archive with 3 entries (3 files):
- SUPPL FIGURE S1.jpg
- SUPPL FIGURE S2.jpg
- Supplementary Figure Legends.pdf
